# Supplementary material for: Tracing the development and lifespan change of population-level structural asymmetry in the cerebral cortex
Source: eLife. 2023 Jun 19;12:e84685. doi: 10.7554/eLife.84685 (PMC10368427; doi:10.7554/eLife.84685)
Supplement: Supplementary file 2. [file elife-84685-supp2.zip]

Archive with 1 entries (1 files):
- SupplementaryFile2.tgz
